# Supplementary material for: Modulation of Streptococcus mutans Adherence to Hydroxyapatite by Engineered Salivary Peptides
Source: Microorganisms. 2022 Jan 20;10(2):223. doi: 10.3390/microorganisms10020223 (PMC8875007; doi:10.3390/microorganisms10020223)
Supplement: Supplementary file 1 [file microorganisms-10-00223-s001.zip]

Archive with 1 entries (1 files):
- microorganisms-1511442-supplementary.pdf
